# Supplementary material for: Perceptions of Healthcare Quality in Duchenne Muscular Dystrophy: A Patient Experience Exploratory Study
Source: Healthcare (Basel). 2025 Feb 14;13(4):412. doi: 10.3390/healthcare13040412 (PMC11855789; doi:10.3390/healthcare13040412)
Supplement: Supplementary file 1 [file healthcare-13-00412-s001.zip]

Archive with 1 entries (1 files):
- healthcare-3398471-supplementary.pdf
